# Supplementary material for: Implementation of Universal School Meals during COVID-19 and beyond: Challenges and Benefits for School Meals Programs in Maine
Source: Nutrients. 2022 Sep 28;14(19):4031. doi: 10.3390/nu14194031 (PMC9571988; doi:10.3390/nu14194031)
Supplement: Supplementary file 1 [file nutrients-14-04031-s001.zip]

Archive with 1 entries (1 files):
- nutrients-1892872-supplementary.pdf
